# Supplementary material for: An Appraisal of the Evidence behind the Use of the CHRODIS Plus Initiative for Chronic Pain: A Scoping Review
Source: J Clin Med. 2024 Jan 25;13(3):686. doi: 10.3390/jcm13030686 (PMC10856141; doi:10.3390/jcm13030686)
Supplement: Supplementary file 1 [file jcm-13-00686-s001.zip]

Archive with 1 entries (1 files):
- jcm-2812530-supplementary.pdf
